# Supplementary material for: Engineering Multi-Walled Carbon Nanotube Therapeutic Bionanofluids to Selectively Target Papillary Thyroid Cancer Cells
Source: PLoS One. 2016 Feb 22;11(2):e0149723. doi: 10.1371/journal.pone.0149723 (PMC4762941; doi:10.1371/journal.pone.0149723)
Supplement: S1 Table — Given is raw UV/VIS spectral data at 260 nm of CNT conjugate preparations used in our stability cell ablation studies. Shown are also graphs representing percent ratio vs. CNT-PEG-EDC UV/VIS concentration for the corresponding day, of each conjugate preparation, over the time course of the assay, with 1.0 OD (260nm) of CNT being approximately 15 ng/μL. For this experiment and all subsequent cell ablation experiments, a minimum of three separate conjugate CNT particles were prepared, and with concentration determined by UV/VIS spectra at 260nm. Similar data was obtained for all experiments illustrated (data not shown). All conjugate particle concentrations were normalized to the CNT PEG-EDC starting material, prior to performing cell ablation experiments. (XLSX) [file pone.0149723.s001.xlsx]

## Sheet: Figure 5A
	CNT concentration
	DAY 1	%:CNT-PEG-EDC - DAY 1	DAY 2	%:CNT-PEG-EDC - DAY 2	DAY 3	%:CNT-PEG-EDC - DAY 3	DAY 4	%:CNT-PEG-EDC - DAY 4	DAY 5	%:CNT-PEG-EDC - DAY 5	DAY 6	%:CNT-PEG-EDC - DAY 6	DAY 7	%:CNT-PEG-EDC - DAY 7	DAY 10	%:CNT-PEG-EDC - DAY 10	DAY 14	%:CNT-PEG-EDC - DAY 14	DAY 21	%:CNT-PEG-EDC - DAY 21
anti-TSHR conj-1	0.564	69.033	0.548	65.0831	0.54	64.9038	0.532	64.4848	0.546	65	0.55	64.4028	0.549	64.7406	0.558	64.2857	0.565	64.4242	0.592	68.9173
anti-TSHR conj-2	1.743	213.341	1.699	201.781	1.733	208.293	1.797	217.818	1.733	206.31	1.814	212.412	1.71	201.651	1.845	212.558	1.803	205.587	1.756	204.424
anti-TSHR conj-3	1.455	178.091	1.542	183.135	1.48	177.885	1.508	182.788	1.489	177.262	1.466	171.663	1.506	177.594	1.537	177.074	1.529	174.344	1.494	173.923
Thyrogen conj-1	0.9	110.159	0.944	112.114	0.928	111.538	0.928	112.485	0.943	112.262	0.982	114.988	0.993	117.099	0.96	110.599	0.981	111.859	1.021	118.859
Thyrogen conj-2	1.716	210.037	1.653	196.318	1.732	208.173	1.657	200.848	1.699	202.262	1.701	199.18	1.658	195.519	1.731	199.424	1.705	194.413	1.749	203.609
Thyrogen conj-3	1.796	219.829	1.686	200.238	1.688	202.885	1.736	210.424	1.721	204.881	1.727	202.225	1.689	199.175	1.733	199.654	1.792	204.333	1.84	214.203
CNT PEG-EDC	0.817	100	0.842	103.06	0.832	101.836	0.825	100.979	0.84	102.815	0.854	104.529	0.848	103.794	0.868	106.242	0.877	107.344	0.859	105.141

## Sheet: Figure 5B
	CNT concentration
	DAY 1	%:CNT-PEG-EDC - DAY 1	DAY 5	%:CNT-PEG-EDC - DAY 5	DAY 7	%:CNT-PEG-EDC - DAY 7	DAY 14	%:CNT-PEG-EDC - DAY 14	DAY 21	%:CNT-PEG-EDC - DAY 21	DAY 28	%:CNT-PEG-EDC - DAY 28	DAY 35	%:CNT-PEG-EDC - DAY 35	DAY 42	%:CNT-PEG-EDC - DAY 42
anti-TSHR- conj (-20C)-1	1.922	108.16	1.813	104.315	1.669	94.1874	1.73	95.6858	1.781	100.451	1.748	99.4878	1.776	96.4693	1.869	106.193
anti-TSHR- conj (-20C)-2	1.968	110.748	1.9	109.321	1.843	104.007	1.844	101.991	1.907	107.558	1.883	107.171	1.777	96.5236	1.814	103.068
anti-TSHR- conj (-20C)-3	1.326	74.6201	1.548	89.0679	1.346	75.9594	1.333	73.7279	1.363	76.8754	1.55	88.2186	1.393	75.6654	1.29	73.2955
anti-TSHR conj (-80C)-1	1.922	108.16	1.707	99.9415	1.737	97.3109	1.797	105.272	1.861	106.343	1.778	101.195	1.856	105.876	1.827	101.219
anti-TSHR conj (-80C)-2	1.968	110.748	1.949	114.11	1.824	102.185	1.81	106.034	1.827	104.4	1.882	107.114	1.923	109.698	1.941	107.535
anti-TSHR conj (-80C)-3	1.326	74.6201	1.323	77.459	1.437	80.5042	1.367	80.082	1.404	80.2286	1.402	79.7951	1.398	79.749	1.293	71.6343
Thyrogen conj (-20C)-1	1.953	109.904	1.722	99.0794	1.77	99.8871	1.797	99.3916	1.867	105.302	1.794	102.106	1.858	100.923	1.863	105.852
Thyrogen conj (-20C)-2	1.945	109.454	1.896	109.091	1.948	109.932	1.841	101.825	1.924	108.517	1.802	102.561	1.902	103.313	1.984	112.727
Thyrogen conj (-20C)-3	1.512	85.0872	1.476	84.9252	1.421	80.1919	1.555	86.0066	1.51	85.1664	1.487	84.6329	1.499	81.4231	1.544	87.7273
Thyrogen conj (-80C)-1	1.953	109.904	1.902	111.358	1.921	107.619	1.772	103.808	1.801	102.914	1.807	102.846	1.802	102.795	1.715	95.0139
Thyrogen conj (-80C)-2	1.945	109.454	1.905	111.534	1.996	111.821	1.949	114.177	1.923	109.886	1.891	107.627	1.919	109.469	1.901	105.319
Thyrogen conj (-80C)-3	1.512	85.0872	1.562	91.452	1.522	85.2661	1.498	87.7563	1.504	85.9429	1.575	89.6414	1.409	80.3765	1.483	82.1607
CNT PEG-EDC (-20C)	1.777	100	1.738	97.8053	1.772	99.7186	1.808	101.745	1.773	99.7749	1.757	98.8745	1.841	103.602	1.76	99.0433
CNT PEG-EDC (-80C)	1.777	100	1.708	96.1171	1.785	100.45	1.707	96.0608	1.75	98.4806	1.757	98.8745	1.753	98.6494	1.805	101.576
